# Supplementary material for: Socioeconomic Patterns in Budget Share Allocations of Regulated Foods and Beverages in Chile: A Longitudinal Analysis
Source: Nutrients. 2023 Jan 29;15(3):679. doi: 10.3390/nu15030679 (PMC9920097; doi:10.3390/nu15030679)
Supplement: Supplementary file 1 [file nutrients-15-00679-s001.zip]

Archive with 1 entries (1 files):
- nutrients-2139801-supplementary.pdf
